# Supplementary material for: Transcriptome Analysis Reveals the Molecular Mechanism of the Leaf Yellowing in Allotriploid Cucumber
Source: Genes (Basel). 2024 Jun 21;15(7):825. doi: 10.3390/genes15070825 (PMC11275418; doi:10.3390/genes15070825)
Supplement: Supplementary file 1 [file genes-15-00825-s001.zip]

Archive with 1 entries (1 files):
- genes-3006265-supplementary.pdf
